# Supplementary material for: Osthole Prevents Heart Damage Induced by Diet-Induced Metabolic Syndrome: Role of Fructokinase (KHK)
Source: Antioxidants (Basel). 2023 Apr 28;12(5):1023. doi: 10.3390/antiox12051023 (PMC10215822; doi:10.3390/antiox12051023)
Supplement: Supplementary file 1 [file antioxidants-12-01023-s001.zip]

Archive with 1 entries (1 files):
- antioxidants-2316451-supplementary.pdf
